# Supplementary material for: Vitamin E intake and multiple health outcomes: an umbrella review
Source: Front Public Health. 2023 Jul 13;11:1035674. doi: 10.3389/fpubh.2023.1035674 (PMC10374030; doi:10.3389/fpubh.2023.1035674)
Supplement: Supplementary file 1 [file Table_1.XLSX]

## Sheet: AMSTAR（cancer）
Outcome	Author	Year	1.A priori design provided	2.Duplicate study selection & data extraction	3.At least two electronic databases searched	4.Status of publication used as an inclusion criteria	5.List of included AND excluded studies provided	6.Characteristics of included studies provided	7.Scientific quality of included studies assessed	8.scientific quality of the included studies used appropriately to form conclusions	9.Appropriate methods to combine studies	10.Publication bias assessed	11.Conflict of interest included	Total AMSTAR Score
bladder cancer	Lin	2019	1	0	1	1	0	1	0	1	1	1	1	8
ovarian cancer	Leng	2019	1	1	1	1	0	1	0	1	1	1	1	9
Hematological Malignancies	Psaltopoulou	2018	1	1	0	0	0	1	1	1	1	0	1	7
Esophageal Cancer	Cui	2018	1	1	1	0	0	1	1	1	1	1	1	9
lung cancer	Zhu	2017	1	0	1	0	0	1	0	1	1	1	1	7
cervical neoplasm	Hu	2017	1	1	1	0	0	1	1	1	1	1	0	8
colorectal cancer	Liu	2015	1	1	0	1	0	0	1	1	0	1	1	7
pancreatic cancer	Chen	2016	1	1	1	1	0	1	0	1	1	1	1	9
Kidney Cancer	Shen	2015	1	1	1	0	0	1	0	1	1	1	1	8
Breast Cancer	Hu	2011	1	1	1	1	0	0	1	1	1	1	1	9
Gastric Cancer	Kong	2014	1	1	1	1	0	1	1	1	1	1	0	9
Glioma	Qin	2014	1	1	1	1	0	1	0	1	1	1	1	9
thyroid cancer	Zhang	2013	1	0	1	0	0	1	1	1	0	0	1	6
endometrial cancer	Elisa	2008	1	0	1	1	0	1	0	1	1	0	0	6
Total cancer	Aune	2018	0	0	1	0	0	1	1	1	1	1	1	7
cancer mortality	Schwingshackl	2017	1	1	1	1	0	1	1	1	1	0	0	8
Breast Cancer	Hu	2011	1	1	1	1	0	0	1	1	1	1	1	9
Breast Cancer	Hu	2011	1	1	1	1	0	0	1	1	1	1	1	9
Breast Cancer	Hu	2011	1	1	1	1	0	0	1	1	1	1	1	9

## Sheet: AMSTAR（noncancer）
Outcome	Author	Year	1.A priori design provided	2.Duplicate study selection & data extraction	3.At least two electronic databases searched	4.Status of publication used as an inclusion criteria	5.List of included AND excluded studies provided	6.Characteristics of included studies provided	7.Scientific quality of included studies assessed	8.scientific quality of the included studies used appropriately to form conclusions	9.Appropriate methods to combine studies	10.Publication bias assessed	11.Conflict of interest included	Total AMSTAR Score
Stroke	Loh	2021	1	1	1	0	0	1	1	1	1	1	1	9
PD	Talebi	2022	1	1	1	1	0	1	1	1	1	0	0	8
AD	Wang	2021	1	1	1	1	0	1	1	1	1	0	1	9
age-related cataract	Jiang	2019	1	1	1	0	0	1	1	1	1	1	1	9
age-related cataract	Jiang	2019	1	1	1	0	0	1	1	1	1	1	1	9
cardiovascular disease	Han	2020	1	1	1	1	0	1	1	1	1	1	1	10
glaucoma	Han	2022	1	0	1	0	0	1	1	1	1	0	1	7
fracture	Zhou	2020	1	1	1	1	0	1	1	1	0	1	1	9
obesity(BMI)	Mohammad	2021	1	1	1	1	0	1	1	1	1	1	1	10
metabolic syndrome	Zhang	2021	1	1	1	0	0	1	1	1	1	1	1	9
Depression	Lee	2022	1	1	1	0	0	1	1	1	1	0	1	8
Anxiety	Lee	2022	1	1	1	0	0	1	1	1	1	0	1	8
All-Cause Mortality	Jayedi	2018	0	0	1	0	0	1	1	1	1	1	1	7
