# Supplementary material for: Vitamin E intake and multiple health outcomes: an umbrella review
Source: Front Public Health. 2023 Jul 13;11:1035674. doi: 10.3389/fpubh.2023.1035674 (PMC10374030; doi:10.3389/fpubh.2023.1035674)
Supplement: Supplementary file 2 [file Table_2.XLSX]

## Sheet: Grade（cancer）
Outcome	Category	Author	Year	Risk of Bias	Inconsistency	Indirectness	Imprecision	Publication bias	Plausible Confounding	Magnitude of effect	Dose- response gradient	Quality
bladder cancer	dietary Vitamin E	Lin	2019	Serious risk	No serious inconsistency	No serious indirectness	No serious risk	No serious risk	Would not reduce effect	No	Yes	Low
ovarian cancer	dietary Vitamin E	Leng	2019	Serious risk	Serious inconsistency	No serious indirectness	No serious risk	No serious risk	Would not reduce effect	No	No	Very low
Hematological Malignancies	dietary Vitamin E	Psaltopoulou	2018	Serious risk	No serious inconsistency	No serious indirectness	No serious risk	Serious risk	Would not reduce effect	No	No	Very low
Esophageal Cancer	dietary Vitamin E	Cui	2018	Very serious risk	Serious inconsistency	No serious indirectness	No serious risk	Serious risk	Would not reduce effect	No	Yes	Very low
lung cancer	dietary Vitamin E	Zhu	2017	Serious risk	No serious inconsistency	No serious indirectness	No serious risk	No serious risk	Would not reduce effect	No	Yes	Low
cervical neoplasm	dietary /serum	Hu	2017	Very serious risk	Very serious inconsistency	No serious indirectness	No serious risk	No serious risk	Would not reduce effect	No	No	Very low
colorectal cancer	dietary vitamin E	Liu	2015	Serious risk	No serious inconsistency	No serious indirectness	No serious risk	Serious risk	Would not reduce effect	No	No	Very low
pancreatic cancer	dietary vitamin E	Chen	2016	Serious risk	No serious inconsistency	No serious indirectness	No serious risk	No serious risk	Would not reduce effect	No	No	Low
Kidney Cancer	dietary vitamin E	Shen	2015	Serious risk	No serious inconsistency	No serious indirectness	No serious risk	No serious risk	Would not reduce effect	No	No	Low
Breast Cancer	diet+supplement Vitamin E	Hu	2011	Serious risk	Serious inconsistency	No serious indirectness	No serious risk	No serious risk	Would not reduce effect	No	Yes	Low
Gastric Cancer	dietary vitamin E	Kong	2014	Serious risk	No serious inconsistency	No serious indirectness	No serious risk	No serious risk	Would not reduce effect	No	Yes	Low
Glioma	dietary vitamin E	Qin	2014	Serious risk	Serious inconsistency	No serious indirectness	No serious risk	No serious risk	Would not reduce effect	No	No	Very low
thyroid cancer	dietary vitamin E	Zhang	2013	Serious risk	Serious inconsistency	No serious indirectness	Serious risk	Serious risk	Would not reduce effect	No	No	Very low
endometrial cancer	dietary vitamin E	Elisa	2008	Serious risk	No serious inconsistency	No serious indirectness	No serious risk	Serious risk	Would not reduce effect	No	Yes	Low
Total cancer	dietary Vitamin E	Aune	2018	Serious risk	No serious inconsistency	No serious indirectness	No serious risk	No serious risk	Would not reduce effect	No	Yes	Low
cancer mortality	dietary Vitamin E	Schwingshackl	2017	Serious risk	No serious inconsistency	No serious indirectness	No serious risk	Serious risk	Would not reduce effect	No	No	Very low
Breast Cancer	dietary Vitamin E	Hu	2011	Serious risk	Very serious inconsistency	No serious indirectness	No serious risk	No serious risk	Would not reduce effect	No	Yes	Low
Breast Cancer	Vitamin E supplements	Hu	2011	Serious risk	No serious inconsistency	No serious indirectness	No serious risk	No serious risk	Would not reduce effect	No	Yes	Low
Breast Cancer	Combined intake Vitamin E	Hu	2011	Serious risk	No serious inconsistency	No serious indirectness	No serious risk	No serious risk	Would not reduce effect	No	Yes	Low

## Sheet: Grade（noncancer）
Outcome	Category	Author	Year	Risk of Bias	Inconsistency	Indirectness	Imprecision	Publication bias	Plausible Confounding	Magnitude of effect	Dose- response gradient	Quality
Stroke	dietary Vitamin E	Loh	2021	NO risk	No serious inconsistency	No serious indirectness	No serious risk	No serious risk	Would not reduce effect	No	No	Moderate
PD	dietary Vitamin E	Talebi	2022	Serious risk	Serious inconsistency	No serious indirectness	No serious risk	Undetected	Would not reduce effect	No	Yes	Very low
AD	dietary Vitamin E	Wang	2021	Serious risk	Serious inconsistency	No serious indirectness	No serious risk	No serious risk	Would not reduce effect	No	No	Very low
age-related cataract	dietary Vitamin E	Jiang	2019	Serious risk	No serious inconsistency	No serious indirectness	No serious risk	Serious risk	Would not reduce effect	No	No	Very low
age-related cataract	dietary Vitamin E	Jiang	2019	NO risk	No serious inconsistency	No serious indirectness	No serious risk	Serious risk	Would not reduce effect	No	No	Moderate
cardiovascular disease	dietary Vitamin E	Han	2020	NO risk	Serious inconsistency	No serious indirectness	No serious risk	Serious risk	Would not reduce effect	No	No	Low
glaucoma	dietary Vitamin E	Han	2022	Serious risk	No serious inconsistency	No serious indirectness	No serious risk	Undetected	Would not reduce effect	No	No	Very low
fracture	dietary Vitamin E	Zhou	2020	Serious risk	Very serious inconsistency	No serious indirectness	No serious risk	No serious risk	Would not reduce effect	No	No	Low
obesity(BMI)	dietary Vitamin E	Mohammad	2021	NO risk	No serious inconsistency	No serious indirectness	No serious risk	Undetected	Would not reduce effect	No	No	Moderate
metabolic syndrome	dietary Vitamin E	Zhang	2021	Serious risk	Serious inconsistency	No serious indirectness	No serious risk	No serious risk	Would not reduce effect	No	No	Very low
Depression	dietary Vitamin E	Lee	2022	NO risk	Very serious inconsistency	No serious indirectness	No serious risk	Undetected	Would not reduce effect	No	No	Very low
Anxiety	dietary Vitamin E	Lee	2022	NO risk	Very serious inconsistency	No serious indirectness	Serious risk	Undetected	Would not reduce effect	No	No	Very low
All-Cause Mortality	dietary Vitamin E	Jayedi	2018	Serious risk	No serious inconsistency	No serious indirectness	No serious risk	No serious risk	Would not reduce effect	No	Yes	Low
